# Supplementary material for: Tetrahydroisoquinolines affect the whole-cell phenotype of Mycobacterium tuberculosis by inhibiting the ATP-dependent MurE ligase
Source: J Antimicrob Chemother. 2015 Feb 4;70(6):1691–703. doi: 10.1093/jac/dkv010 (PMC4498294; doi:10.1093/jac/dkv010)
Supplement: Supplementary Data [file supp_dkv010_dkv010supp_data_II.xlsx]

## Sheet: Sheet1
Assay:	Microsome Stability Assay
Species (strain):	Human
Sex:	♂
Tissue:	Liver microsomes
	Time (mins)	Mean % microsome turnover
		35	28	Verapamil
	0	-5.55112e-15	-5.32907e-15	89.7667
	15	3.8545	64.6087	52.0303
	30	14.5385	87.9998	76.5126
	60	30.444	92.2382	89.7667
	Time (mins)	SEM
		35	28	Verapamil
	0	2.40373	5.05224	1.34339
	15	1.20047	1.19545	6.08465
	30	1.09376	0.321446	2.67996
	60	4.00538	1.34563	0.050336
	Time (mins)	Mean compound remaining
		35	28	Verapamil
	0	100	100	100
	15	96.1455	35.3913	47.9697
	30	85.4615	12.0002	23.4874
	60	69.556	7.76182	10.2333
	Time (mins)	SEM
		35	28	Verapamil
	0	2.40373	5.05224	1.34339
	15	1.20047	1.19545	6.08465
	30	1.09376	0.321446	2.67996
	60	4.00538	1.34563	0.050336
	Time (mins)	Microsomal stability
		35	28	Verapamil
	0	4.60488	4.60389	4.60508
	15	4.56578	3.5659	3.86246
	30	4.44798	2.48457	3.14991
	60	4.24047	2.03396	2.32564
	Time (mins)	SEM
		35	28	Verapamil
	0	0.024042	0.0505655	0.0134347
	15	0.0124866	0.0337909	0.127531
	30	0.012799	0.0267931	0.114601
	60	0.0576488	0.175134	0.00491888

## Sheet: Sheet2
Assay:	CYP450 inhibition (1A2, 2C9, 2C19, 2D6 & 3A4)
Species (strain)	Human recombinant enzymes
Cytochromes	Mean % inhibtion
	35	28	α-naphthoflavone
CYP 1A2	36.7427	81.43	100.26
CYP 2C9	44.86	81.8	100.62
CYP 2C19	98.17	97.49	99.96
CYP 2D6	80.74	92.89	99.08
CYP 3A4	80.03	93.25	100.88
Cytochromes	SEM
	35	28	α-naphthoflavone
CYP 1A2	2.05	0	0.2
CYP 2C9	0.2	0.31	0.89
CYP 2C19	0.08	0.05	0.04
CYP 2D6	3.01	2.74	0.21
CYP 3A4	1.72	1.36	0.42

## Sheet: Sheet3
Assay:	Cell permeability and transport
Species:	Human
Compound ID	Papp cm/sec, x10-6)		A-B Permeability	Efflux Ratio B-A/A-B	P-gp Substrate
	A-B	B-A
35	3.19185	37.9685	Medium	11.8954	Substrate
28	1.656	18.7613	Low	11.3293	Substrate
Labetolol	1.22736	18.1067		14.7526	Substrate
	Legend
	Papp<2x10-6cm/s		Low		Not-Substrate
	2x10-6cm/s<Papp<20x10-6cm/s		Medium		Substrate
	Papp>20x10-6cm/s		High
